# Supplementary material for: Functionally selective signaling and broad metabolic benefits by novel insulin receptor partial agonists
Source: Nat Commun. 2022 Feb 17;13:942. doi: 10.1038/s41467-022-28561-9 (PMC8854621; doi:10.1038/s41467-022-28561-9)
Supplement: Supplementary file 3 — Source Data [file 41467_2022_28561_MOESM3_ESM.xlsx]

## Sheet: Fig. 1a
Data for the top graph:
	pAkt data (CHO-hIRb cell)
	Ligand concentration (nM)	Vehicle		RHI		IRPA-1		IRPA-1 + RHI (1nM)
	1000	2413.6	2738.6	53506	49184	16403	17515	17780	17855
	200	2737.4	2718.8	48952	50153	14866	17415	19656	20515
	40	2981.5	2764.9	46730	44804	19104	18747	25940	26195
	8	2633.9	2899.2	47896	46550	22126	23529	34984	36895
	1.6	2770.1	2761	50100	46555	19316	19970	38926	41124
	0.32	2661.9	2690.8	38980	44295	9732.3	10671	39868	42976
	0.064	2804.9	2718.6	19055	22337	4535.8	4199.1	40842	42592
	0.0128	2776.2	2892.7	7263	8782.7	2677	2741.4	40491	43577
Data for table insert:
The graph was generated using non-linear regression: Log(agonist) vs. response--variable slope (four parameters)
Results from curve fits:
	hIRb pAkt		hIRb pAkt Antagonist
	EC50 (nM)	Max Acct (%)	Max Acct (%)
RHI	0.1	100
IRPA-1	0.33	33	32
hIRb Binding Data from Table 1 results:
	hIRb Bind
	IC50 (nM)
RHI	0.38
IRPA-1	6.98

## Sheet: Fig. 1b
	pAkt data (CHO-hIRb cell)
	RHI concentration (nM)	Veh		RHI Titration		RHI_IRPA-1 (7.4 nM)		RHI_IRPA-1 (22 nM)		RHI_IRPA-1 (67 nM)		RHI_IRPA-1 (200 nM)
	200	2916.8	2875.9	49246	47118	47683	49718	48041	50189	48304	46378	46040	49694
	40	2761	2808.8	47490	48812	45020	50171	48224	48795	47304	47371	44558	43554
	8	2752.7	2878.7	50369	48674	47352	48310	47249	46863	39691	40750	32245	31923
	1.6	2935.5	2888.9	46670	48078	40203	42572	36312	34907	28747	29386	23056	22575
	0.32	3179	2944.2	34335	32562	27961	29444	26191	25927	21355	23716	18144	17802
	0.064	2796.4	3011.5	16223	17173	20990	23829	22239	22790	18921	22087	17512	17089
	0.0128	3304.6	3061.7	6486.8	6287.8	19350	21552	20511	21560	17797	19608	17633	16466
	0.00256	2943	3042.1	3405.6	3440.8	20015	21176	19594	19897	18116	17934	17135	17043

## Sheet: Fig. 1c
	pAkt data (differentiated human myotube)
	Ligand concentration (nM)	Veh		RHI		IRPA-1		IRPA-2
	25000	3380.7	3731.4	12916	12213	4895.7	5073.1	7707	7621.3
	5000	3240.3	3506.9	12322	12786	5361.1	5756.4	7416.5	6917.1
	1000	3336.9	3434.7	12636	12657	4288	4797.5	6382.4	6752.4
	200	3400.1	3540.9	10916	10872	4051.5	4267.8	5431.8	4992.1
	40	3304.3	3694.2	8487.6	8443.1	4200.3	3883	4263.9	4106.9
	8	3386.5	3552.5	6401.8	6844.2	3849.6	3737.4	4073.8	4033.5
	1.6	3273.2	3827.7	5568	5264.5	3598.5	4721.9	4107.1	3924.4
	0.32	2687.9	3545.6	4008.2	3832.1	3228.7	3544.6	3681.6	3911.2

## Sheet: Fig. 1d
	pAkt data (mouse hepatocyte)
	Ligand concentration (nM)	RHI		IRPA-1		IRPA-2
	10000	10386	10805	5712.1	5898.6	10577	9911.6
	2000	10595	10768	4907.6	5535	7782.1	9201.4
	400	10889	10589	4908.9	5022.1	7890.9	7273.2
	80	10896	11835	3583.1	3836.3	5180.9	5393.2
	16	9752.7	10618	3188.8	2938.9	3511	3295.5
	3.2	5962.5	6103.3	2890.9	2812.8	2764.8	2742.4
	0.64	3524.1	3571.8	2932	2677.3	2619.4	2555.6
	0.128	2781.9	2679	2859.6	2805.6	3042.6	3045.6

## Sheet: Fig. 1e
	IR Endosomal Translocation (RFU)
	Ligand concentration (nM)	RHI				IRPA-1				Proinsulin				IRPA-2
	200	1119432	1166384	1084704	1072704	566328	549336	515104	524128	1130088	1079352	1076584	1142632	736768	748840	737192	729880
	66.6667	1229616	1195032	1093040	1115416	596040	576576	563456	562216	1113184	1085192	1066336	1048120	743440	697744	710000	699144
	22.2222	1250752	1237112	1206152	1155680	614088	644304	581328	598496	1036304	1023920	1058240	1047008	717760	732456	697480	681104
	7.40741	1274712	1269464	1199192	1164360	624296	636208	600936	611704	997600	991560	989464	968880	697168	702272	692984	676464
	2.46914	1257120	1267768	1240728	1204088	648936	641648	588160	598272	906512	929448	904392	844192	624400	662128	652968	634752
	0.823045	1242440	1276320	1202600	1205752	633936	643008	606848	577632	799816	812352	802144	793272	629392	649688	623880	613568
	0.274348	1217656	1160120	1116584	1076856	593112	591064	596568	563880	699184	725952	729680	683616	626568	615040	609824	610528
	0.091449	972952	974472	945520	964216	611904	614352	586448	551160	609296	642280	639016	641712	602952	592696	594400	589960
	0.030483	785856	813376	795728	791296	577280	585272	585968	562136	583704	605768	599688	608048	551568	572760	597112	561728
	0.010161	696648	680720	661064	690984	579616	594496	559872	540904	565816	600664	576512	593680	554976	583720	580056	534328
	0.003387	599920	580384	608464	642880	559232	548696	537616	494248	500864	562096	557536	542624	564680	568928	558952	536016
	0.0001	463848	513936	515648	534800	522512	510112	508184	508272	461024	475376	500112	518536	532936	543720	543152	515168

## Sheet: Fig. 1f
	pAkt (hIGF-1R cell)
	Ligand concentration (nM)	RHI			IRPA-1			IGF-1
	200	14684	14131	15271	13117	11388	11840	12381	14150	13663
	40	14714	14700	15414	11267	11569	11123	13214	14045	13800
	8	13758	13597	14303	11199	10089	10851	12249	13314	12316
	1.6	13380	13345	14565	9963	10111	10134	12932	13469	13175
	0.32	11769	12421	13103	9582	9103	10166	13237	14096	14440
	0.064	11111	10814	11324	9048	8444	9317	12517	12430	13155
	0.0128	9921	9900	11111	9948	10013	9919	12371	12912	12691
	0.00256	10244	9861	9620	9369	9449	10363	12167	12730	13147

## Sheet: Fig. 1g
	pERK (hIGF-1R cell)
	Ligand concentration (nM)	RHI			IRPA-1			IGF-1
	200	1174	1013	888	223	192	176	1226	1177	1229
	40	763	700	663	185	184	200	1210	1258	1226
	8	468	459	389	186	193	204	1122	1152	1228
	1.6	273	260	215	168	188	176	796	768	877
	0.32	209	191	181	152	157	153	476	516	486
	0.064	191	196	185	137	146	152	253	271	300
	0.0128	200	174	169	157	150	135	188	201	248
	0.00256	177	178	144	132	160	143	168	164	176

## Sheet: Fig. 1h
	3H-Thymidine Uptake (CPM)
	Ligand concentration (nM)	RHI			IRPA-1			proinsulin			IGF-1
	950	2885	2514	3866	849	687	533	2297	1563	1591	2952	1716	1801
	190	2067	1833	2606	1193	574	562	1126	1161	897	2178	2287	1623
	38	1587	2063	3294	1686	624	427	814	946	804	2888	2378	2527
	7.6	1043	1333	982	669	584	656	659	570	690	3199	2686	2083
	1.52	785	624	613	735	616	589	609	507	600	2644	2307	2035
	0.304	533	601	709	621	708	623	448	660	770	924	866	1165
	0.0608	715	489	606	1024	580	1733	770	648	605	896	553	576
	0.01216	557	500	585	405	550	542	537	771	628	802	627	739
	0.002432	595	524	585	644	775	775	602	663	596	538	515	508
	0	567	523	501	453	511	384	435	458	437	389	467	401

## Sheet: Fig. 3a
	Glucose (mg/dL)
	Veh	Levemir (nmol/kg)		IRPA-5 (nmol/kg)
		20	60	120	240	360
	156	27	17	117	53	44
	154	134	140	109	82	67
	150	76	36	126	80	102
	176	81	67	150	88	66
	145	81	54	138	117	51

## Sheet: Fig. 3b
	FFA (nM)
	Veh	Levemir (nmol/kg)		IRPA-5 (nmol/kg)
		20	60	120	240	360
	0.603	0.248	0.5	0.617	0.459	0.297
	0.743	0.702	0.599	0.518	0.639	0.365
	0.747	0.45	0.338	0.608	0.356	0.864
	0.635	0.414	0.419	0.536	0.536	0.383
	0.531	0.428	0.248	0.545	0.554	0.279

[truncated: 49 more sheets: Fig. 3c, Fig. 3d, Fig. 3e, Fig. 3f, Fig. 3g, Fig. 3h, Fig. 3i, Fig. 3j, Fig. 3k, Fig. 4a, Fig. 4b, Fig. 4c, Fig. 4d, Fig. 5a, Fig. 5b, Fig. 5c, Fig. 5d, Fig. 5e, Fig. 5f, Fig. 6a …]
